# Supplementary material for: Apical Localization of RNA Polymerases Modulates Transcription Dynamics and Supercoiling Domains Revealed by Cryo-ET
Source: Mol Cell. Author manuscript; Available in PMC 2026 Jul 8. (PMC13344188; doi:10.1016/j.molcel.2026.04.013)
Supplement: 2 — Table S2. Cryo-ET per-particle data collection and evaluation, related to STAR methods. [file NIHMS2174472-supplement-2.xlsx]

## Sheet: z4.particle_table-updated
Par.	Name	Bound	Bound	Salt	Tilt	Tilt	TEM	Mag.	Apix	Total	EMDB	Montage	Resolution	Resolution
id	abbr.	RNAP	dCas9	condition	range	step	/Cam.			dose	map ID	position	(FSC=0.143)	(FSC=0.5)
#		#	#		(°)	(°)			(Å²)	(e-/Å²)	#	(row, col)	Even vs. Odd (Å)	Map vs. Model (Å)
1	P. LS	0	0	5 mM K+	-51 to 51	3	G3/K3	53K	1.67	183	EMD-47843	1,1	33	38.7
2	P. LS	0	0	5 mM K+	-51 to 51	3	G3/K3	53K	1.67	183	EMD-47843	1,2	30	36
3	P. LS	0	0	5 mM K+	-51 to 51	3	G3/K3	53K	1.67	183	EMD-47843	1,3	34.1	38.6
4	P. LS	0	0	5 mM K+	-51 to 51	3	G3/K3	53K	1.67	183	EMD-47843	1,4	28.7	40.9
5	P. LS	0	0	5 mM K+	-51 to 51	3	G3/K3	53K	1.67	183	EMD-47843	1,5	28.2	40
6	P. LS	0	0	5 mM K+	-51 to 51	3	G3/K3	53K	1.67	183	EMD-47843	1,6	29.7	38.9
7	P. LS	0	0	5 mM K+	-51 to 51	3	G3/K3	53K	1.67	183	EMD-47843	1,7	29.3	41.5
8	P. LS	0	0	5 mM K+	-51 to 51	3	G3/K3	53K	1.67	183	EMD-47843	2,1	31.2	32.1
9	P. LS	0	0	5 mM K+	-51 to 51	3	G3/K3	53K	1.67	183	EMD-47843	2,2	30.8	38.5
10	P. LS	0	0	5 mM K+	-51 to 51	3	G3/K3	53K	1.67	183	EMD-47843	2,3	31	42.9
11	P. LS	0	0	5 mM K+	-51 to 51	3	G3/K3	53K	1.67	183	EMD-47843	2,4	29.2	39.6
12	P. LS	0	0	5 mM K+	-51 to 51	3	G3/K3	53K	1.67	183	EMD-47843	2,5	30.4	37.6
13	P. LS	0	0	5 mM K+	-51 to 51	3	G3/K3	53K	1.67	183	EMD-47843	2,6	31.4	32.4
14	P. LS	0	0	5 mM K+	-51 to 51	3	G3/K3	53K	1.67	183	EMD-47843	2,7	29.3	38.4
15	P. LS	0	0	5 mM K+	-51 to 51	3	G3/K3	53K	1.67	183	EMD-47843	3,1	30.6	42.7
16	P. LS	0	0	5 mM K+	-51 to 51	3	G3/K3	53K	1.67	183	EMD-47843	3,2	31.3	47.6
17	P. LS	0	0	5 mM K+	-51 to 51	3	G3/K3	53K	1.67	183	EMD-47843	3,3	29.2	39.8
18	P. LS	0	0	5 mM K+	-51 to 51	3	G3/K3	53K	1.67	183	EMD-47843	3,4	27.9	35
19	P. LS	0	0	5 mM K+	-51 to 51	3	G3/K3	53K	1.67	183	EMD-47843	3,5	25.7	35.3
20	P. LS	0	0	5 mM K+	-51 to 51	3	G3/K3	53K	1.67	183	EMD-47843	3,6	24.7	33.6
21	P. LS	0	0	5 mM K+	-51 to 51	3	G3/K3	53K	1.67	183	EMD-47843	3,7	31.4	39.3
22	P. LS	0	0	5 mM K+	-51 to 51	3	G3/K3	53K	1.67	183	EMD-47843	4,1	29.8	38.9
23	P. LS	0	0	5 mM K+	-51 to 51	3	G3/K3	53K	1.67	183	EMD-47843	4,2	31.2	40
24	P. LS	0	0	5 mM K+	-51 to 51	3	G3/K3	53K	1.67	183	EMD-47843	4,3	31.9	43.6
25	P. LS	0	0	5 mM K+	-51 to 51	3	G3/K3	53K	1.67	183	EMD-47843	4,4	28.2	39.1
26	P. LS	0	0	5 mM K+	-51 to 51	3	G3/K3	53K	1.67	183	EMD-47843	4,5	31.2	33
27	P. LS	0	0	5 mM K+	-51 to 51	3	G3/K3	53K	1.67	183	EMD-47843	4,6	27.9	37
28	P. LS	0	0	5 mM K+	-51 to 51	3	G3/K3	53K	1.67	183	EMD-47843	4,7	29.9	38
29	P. LS	0	0	5 mM K+	-51 to 51	3	G3/K3	53K	1.67	183	EMD-47843	5,1	29	33.4
30	P. LS	0	0	5 mM K+	-51 to 51	3	G3/K3	53K	1.67	183	EMD-47843	5,2	29	36.2
31	P. LS	0	0	5 mM K+	-51 to 51	3	G3/K3	53K	1.67	183	EMD-47843	5,3	33.6	38.2
32	P. LS	0	0	5 mM K+	-51 to 51	3	G3/K3	53K	1.67	183	EMD-47843	5,4	27.1	32.9
33	P. LS	0	0	5 mM K+	-51 to 51	3	G3/K3	53K	1.67	183	EMD-47843	5,5	24.7	35.7
34	P. LS	0	0	5 mM K+	-51 to 51	3	G3/K3	53K	1.67	183	EMD-47843	5,6	28.1	34.6
35	P. LS	0	0	5 mM K+	-51 to 51	3	G3/K3	53K	1.67	183	EMD-47843	5,7	24.6	37.1
36	P. HS	0	0	40 mM K+, 5 mM Mg2+	-51 to 51	3	G3/K3	53K	1.67	183	EMD-47844	1,1	27.6	34.2
37	P. HS	0	0	40 mM K+, 5 mM Mg2+	-51 to 51	3	G3/K3	53K	1.67	183	EMD-47844	1,2	26.9	38.1
38	P. HS	0	0	40 mM K+, 5 mM Mg2+	-51 to 51	3	G3/K3	53K	1.67	183	EMD-47844	1,3	27.8	36
39	P. HS	0	0	40 mM K+, 5 mM Mg2+	-51 to 51	3	G3/K3	53K	1.67	183	EMD-47844	1,4	27.3	34.1
40	P. HS	0	0	40 mM K+, 5 mM Mg2+	-51 to 51	3	G3/K3	53K	1.67	183	EMD-47844	1,5	29.5	36.6
41	P. HS	0	0	40 mM K+, 5 mM Mg2+	-51 to 51	3	G3/K3	53K	1.67	183	EMD-47844	1,6	27	32.8
42	P. HS	0	0	40 mM K+, 5 mM Mg2+	-51 to 51	3	G3/K3	53K	1.67	183	EMD-47844	2,1	26.3	38
43	P. HS	0	0	40 mM K+, 5 mM Mg2+	-51 to 51	3	G3/K3	53K	1.67	183	EMD-47844	2,2	29	37.2
44	P. HS	0	0	40 mM K+, 5 mM Mg2+	-51 to 51	3	G3/K3	53K	1.67	183	EMD-47844	2,3	26.3	42.8
45	P. HS	0	0	40 mM K+, 5 mM Mg2+	-51 to 51	3	G3/K3	53K	1.67	183	EMD-47844	2,4	28.9	31.5
46	P. HS	0	0	40 mM K+, 5 mM Mg2+	-51 to 51	3	G3/K3	53K	1.67	183	EMD-47844	2,5	27.8	35.1
47	P. HS	0	0	40 mM K+, 5 mM Mg2+	-51 to 51	3	G3/K3	53K	1.67	183	EMD-47844	2,6	26.3	36.5
48	P. HS	0	0	40 mM K+, 5 mM Mg2+	-51 to 51	3	G3/K3	53K	1.67	183	EMD-47844	3,1	28.1	32.3
49	P. HS	0	0	40 mM K+, 5 mM Mg2+	-51 to 51	3	G3/K3	53K	1.67	183	EMD-47844	3,2	27.2	32.1
50	P. HS	0	0	40 mM K+, 5 mM Mg2+	-51 to 51	3	G3/K3	53K	1.67	183	EMD-47844	3,3	29.7	35.6
51	P. HS	0	0	40 mM K+, 5 mM Mg2+	-51 to 51	3	G3/K3	53K	1.67	183	EMD-47844	3,4	27.4	36.9
52	P. HS	0	0	40 mM K+, 5 mM Mg2+	-51 to 51	3	G3/K3	53K	1.67	183	EMD-47844	3,5	27.3	34.6
53	P. HS	0	0	40 mM K+, 5 mM Mg2+	-51 to 51	3	G3/K3	53K	1.67	183	EMD-47844	3,6	29.6	41.2
54	P. HS	0	0	40 mM K+, 5 mM Mg2+	-51 to 51	3	G3/K3	53K	1.67	183	EMD-47844	4,1	27.3	31.7
55	P. HS	0	0	40 mM K+, 5 mM Mg2+	-51 to 51	3	G3/K3	53K	1.67	183	EMD-47844	4,2	26.7	39.2
56	P. HS	0	0	40 mM K+, 5 mM Mg2+	-51 to 51	3	G3/K3	53K	1.67	183	EMD-47844	4,3	26.7	42
57	P. HS	0	0	40 mM K+, 5 mM Mg2+	-51 to 51	3	G3/K3	53K	1.67	183	EMD-47844	4,4	29.7	45.6
58	P. HS	0	0	40 mM K+, 5 mM Mg2+	-51 to 51	3	G3/K3	53K	1.67	183	EMD-47844	4,5	26.9	42.4
59	P. HS	0	0	40 mM K+, 5 mM Mg2+	-51 to 51	3	G3/K3	53K	1.67	183	EMD-47844	4,6	27	38.9
60	P. HS	0	0	40 mM K+, 5 mM Mg2+	-51 to 51	3	G3/K3	53K	1.67	183	EMD-47844	5,1	28.8	41.1
61	P. HS	0	0	40 mM K+, 5 mM Mg2+	-51 to 51	3	G3/K3	53K	1.67	183	EMD-47844	5,2	27.4	42.1
62	P. HS	0	0	40 mM K+, 5 mM Mg2+	-51 to 51	3	G3/K3	53K	1.67	183	EMD-47844	5,3	28.1	35.4
63	P. HS	0	0	40 mM K+, 5 mM Mg2+	-51 to 51	3	G3/K3	53K	1.67	183	EMD-47844	5,4	26.7	53.5
64	P. HS	0	0	40 mM K+, 5 mM Mg2+	-51 to 51	3	G3/K3	53K	1.67	183	EMD-47844	5,5	28.2	47.7
65	sTEC	1	0	40 mM K+, 5 mM Mg2+	-51 to 51	3	G3/K3	53K	1.67	183	EMD-47847	1,1	27	44.7
66	sTEC	1	0	40 mM K+, 5 mM Mg2+	-51 to 51	3	G3/K3	53K	1.67	183	EMD-47847	1,2	26.9	35.6
67	sTEC	1	0	40 mM K+, 5 mM Mg2+	-51 to 51	3	G3/K3	53K	1.67	183	EMD-47847	1,3	28.7	45.3
68	sTEC	1	0	40 mM K+, 5 mM Mg2+	-51 to 51	3	G3/K3	53K	1.67	183	EMD-47847	1,4	28.3	48.3
69	sTEC	1	0	40 mM K+, 5 mM Mg2+	-51 to 51	3	G3/K3	53K	1.67	183	EMD-47847	1,5	25.9	51.5
70	sTEC	1	0	40 mM K+, 5 mM Mg2+	-51 to 51	3	G3/K3	53K	1.67	183	EMD-47847	1,6	28.4	44.8
71	sTEC	1	0	40 mM K+, 5 mM Mg2+	-51 to 51	3	G3/K3	53K	1.67	183	EMD-47847	2,1	28.2	42.8
72	sTEC	1	0	40 mM K+, 5 mM Mg2+	-51 to 51	3	G3/K3	53K	1.67	183	EMD-47847	2,2	27.3	40.1
73	sTEC	2	0	40 mM K+, 5 mM Mg2+	-51 to 51	3	G3/K3	53K	1.67	183	EMD-47847	2,3	25.3	41
74	sTEC	1	0	40 mM K+, 5 mM Mg2+	-51 to 51	3	G3/K3	53K	1.67	183	EMD-47847	2,4	28.9	53.2
75	sTEC	1	0	40 mM K+, 5 mM Mg2+	-51 to 51	3	G3/K3	53K	1.67	183	EMD-47847	2,5	28	45.3
76	sTEC	1	0	40 mM K+, 5 mM Mg2+	-51 to 51	3	G3/K3	53K	1.67	183	EMD-47847	2,6	27.4	35.6
77	sTEC	1	0	40 mM K+, 5 mM Mg2+	-51 to 51	3	G3/K3	53K	1.67	183	EMD-47847	3,1	27.2	45.3
78	sTEC	1	0	40 mM K+, 5 mM Mg2+	-51 to 51	3	G3/K3	53K	1.67	183	EMD-47847	3,2	30.7	46.3
79	sTEC	1	0	40 mM K+, 5 mM Mg2+	-51 to 51	3	G3/K3	53K	1.67	183	EMD-47847	3,3	27.7	41.2
80	sTEC	1	0	40 mM K+, 5 mM Mg2+	-51 to 51	3	G3/K3	53K	1.67	183	EMD-47847	3,4	28.7	41.8
81	sTEC	1	0	40 mM K+, 5 mM Mg2+	-51 to 51	3	G3/K3	53K	1.67	183	EMD-47847	3,5	29.1	54.3
82	sTEC	1	0	40 mM K+, 5 mM Mg2+	-51 to 51	3	G3/K3	53K	1.67	183	EMD-47847	3,6	27	41
83	sTEC	1	0	40 mM K+, 5 mM Mg2+	-51 to 51	3	G3/K3	53K	1.67	183	EMD-47847	4,1	30.2	46.8
84	sTEC	1	0	40 mM K+, 5 mM Mg2+	-51 to 51	3	G3/K3	53K	1.67	183	EMD-47847	4,2	29.5	37.8
85	sTEC	1	0	40 mM K+, 5 mM Mg2+	-51 to 51	3	G3/K3	53K	1.67	183	EMD-47847	4,3	30.9	38.5
86	sTEC	1	0	40 mM K+, 5 mM Mg2+	-51 to 51	3	G3/K3	53K	1.67	183	EMD-47847	4,4	26.6	45.5
87	sTEC	1	0	40 mM K+, 5 mM Mg2+	-51 to 51	3	G3/K3	53K	1.67	183	EMD-47847	4,5	26.5	48.3
88	sTEC	1	0	40 mM K+, 5 mM Mg2+	-51 to 51	3	G3/K3	53K	1.67	183	EMD-47847	4,6	25.6	43
89	sTEC	1	0	40 mM K+, 5 mM Mg2+	-51 to 51	3	G3/K3	53K	1.67	183	EMD-47847	5,1	28.1	59.7
90	sTEC	1	0	40 mM K+, 5 mM Mg2+	-51 to 51	3	G3/K3	53K	1.67	183	EMD-47847	5,2	28.8	43.8
91	sTEC	1	0	40 mM K+, 5 mM Mg2+	-51 to 51	3	G3/K3	53K	1.67	183	EMD-47847	5,3	29.8	37.7
92	P. Cas	0	1	40 mM K+, 5 mM Mg2+	-51 to 51	3	G3/K3	53K	1.67	183	EMD-47849	1,1	27.1	47.2
93	P. Cas	0	1	40 mM K+, 5 mM Mg2+	-51 to 51	3	G3/K3	53K	1.67	183	EMD-47849	1,2	26.1	39.6
94	P. Cas	0	1	40 mM K+, 5 mM Mg2+	-51 to 51	3	G3/K3	53K	1.67	183	EMD-47849	1,3	25.7	42.7
95	P. Cas	0	1	40 mM K+, 5 mM Mg2+	-51 to 51	3	G3/K3	53K	1.67	183	EMD-47849	1,4	27.3	36.7
96	P. Cas	0	2	40 mM K+, 5 mM Mg2+	-51 to 51	3	G3/K3	53K	1.67	183	EMD-47849	1,5	28.1	31.7
97	P. Cas	0	1	40 mM K+, 5 mM Mg2+	-51 to 51	3	G3/K3	53K	1.67	183	EMD-47849	1,6	25.5	33.1
98	P. Cas	0	1	40 mM K+, 5 mM Mg2+	-51 to 51	3	G3/K3	53K	1.67	183	EMD-47849	1,7	26.3	40.5
99	P. Cas	0	1	40 mM K+, 5 mM Mg2+	-51 to 51	3	G3/K3	53K	1.67	183	EMD-47849	2,1	28.5	30.3
100	P. Cas	0	1	40 mM K+, 5 mM Mg2+	-51 to 51	3	G3/K3	53K	1.67	183	EMD-47849	2,2	26.6	41.4
101	P. Cas	0	1	40 mM K+, 5 mM Mg2+	-51 to 51	3	G3/K3	53K	1.67	183	EMD-47849	2,3	28	32.8
102	P. Cas	0	1	40 mM K+, 5 mM Mg2+	-51 to 51	3	G3/K3	53K	1.67	183	EMD-47849	2,4	27.2	31.6
103	P. Cas	0	1	40 mM K+, 5 mM Mg2+	-51 to 51	3	G3/K3	53K	1.67	183	EMD-47849	2,5	28.1	30.8
104	P. Cas	0	1	40 mM K+, 5 mM Mg2+	-51 to 51	3	G3/K3	53K	1.67	183	EMD-47849	2,6	27.9	32.9
105	P. Cas	0	1	40 mM K+, 5 mM Mg2+	-51 to 51	3	G3/K3	53K	1.67	183	EMD-47849	2,7	28.6	34.5
106	P. Cas	0	1	40 mM K+, 5 mM Mg2+	-51 to 51	3	G3/K3	53K	1.67	183	EMD-47849	3,1	26	32.1
107	P. Cas	0	2	40 mM K+, 5 mM Mg2+	-51 to 51	3	G3/K3	53K	1.67	183	EMD-47849	3,2	26.2	36.2
108	P. Cas	0	1	40 mM K+, 5 mM Mg2+	-51 to 51	3	G3/K3	53K	1.67	183	EMD-47849	3,3	27.1	31
109	P. Cas	0	1	40 mM K+, 5 mM Mg2+	-51 to 51	3	G3/K3	53K	1.67	183	EMD-47849	3,4	27.3	30.6
110	P. Cas	0	1	40 mM K+, 5 mM Mg2+	-51 to 51	3	G3/K3	53K	1.67	183	EMD-47849	3,5	27.7	32.6
111	P. Cas	0	1	40 mM K+, 5 mM Mg2+	-51 to 51	3	G3/K3	53K	1.67	183	EMD-47849	3,6	27.8	35.2
112	P. Cas	0	1	40 mM K+, 5 mM Mg2+	-51 to 51	3	G3/K3	53K	1.67	183	EMD-47849	3,7	28.2	30.9
113	P. Cas	0	1	40 mM K+, 5 mM Mg2+	-51 to 51	3	G3/K3	53K	1.67	183	EMD-47849	4,1	28.4	31.7
114	P. Cas	0	1	40 mM K+, 5 mM Mg2+	-51 to 51	3	G3/K3	53K	1.67	183	EMD-47849	4,2	28.3	30.2
115	P. Cas	0	1	40 mM K+, 5 mM Mg2+	-51 to 51	3	G3/K3	53K	1.67	183	EMD-47849	4,3	27.7	29
116	P. Cas	0	1	40 mM K+, 5 mM Mg2+	-51 to 51	3	G3/K3	53K	1.67	183	EMD-47849	4,4	27.8	28.8
117	P. Cas	0	1	40 mM K+, 5 mM Mg2+	-51 to 51	3	G3/K3	53K	1.67	183	EMD-47849	4,5	26.6	31.6
118	P. Cas	0	1	40 mM K+, 5 mM Mg2+	-51 to 51	3	G3/K3	53K	1.67	183	EMD-47849	4,6	26.9	30.9
119	P. Cas	0	1	40 mM K+, 5 mM Mg2+	-51 to 51	3	G3/K3	53K	1.67	183	EMD-47849	4,7	26.7	33
120	P. Cas	0	1	40 mM K+, 5 mM Mg2+	-51 to 51	3	G3/K3	53K	1.67	183	EMD-47849	5,1	28.8	30.8
121	P. Cas	0	1	40 mM K+, 5 mM Mg2+	-51 to 51	3	G3/K3	53K	1.67	183	EMD-47849	5,2	26.2	36.1
122	P. Cas	0	1	40 mM K+, 5 mM Mg2+	-51 to 51	3	G3/K3	53K	1.67	183	EMD-47849	5,3	25.8	34.6
123	P. Cas	0	1	40 mM K+, 5 mM Mg2+	-51 to 51	3	G3/K3	53K	1.67	183	EMD-47849	5,4	27.1	33
124	P. Cas	0	1	40 mM K+, 5 mM Mg2+	-51 to 51	3	G3/K3	53K	1.67	183	EMD-47849	5,5	26.2	32.4
125	P. Cas	0	1	40 mM K+, 5 mM Mg2+	-51 to 51	3	G3/K3	53K	1.67	183	EMD-47849	5,6	25.7	30.9
126	TEC	1	0	40 mM K+, 5 mM Mg2+	-51 to 51	3	G3/K3	53K	1.67	183	EMD-47850	1,1	27.7	37.2
127	TEC	1	0	40 mM K+, 5 mM Mg2+	-51 to 51	3	G3/K3	53K	1.67	183	EMD-47850	1,2	28.6	33.4
128	TEC	1	0	40 mM K+, 5 mM Mg2+	-51 to 51	3	G3/K3	53K	1.67	183	EMD-47850	1,3	28.3	34.6
129	TEC	1	0	40 mM K+, 5 mM Mg2+	-51 to 51	3	G3/K3	53K	1.67	183	EMD-47850	1,4	28.1	40.9
130	TEC	1	0	40 mM K+, 5 mM Mg2+	-51 to 51	3	G3/K3	53K	1.67	183	EMD-47850	1,5	27.5	44.3
131	TEC	1	0	40 mM K+, 5 mM Mg2+	-51 to 51	3	G3/K3	53K	1.67	183	EMD-47850	2,1	25.5	32.9
132	TEC	1	0	40 mM K+, 5 mM Mg2+	-51 to 51	3	G3/K3	53K	1.67	183	EMD-47850	2,2	26.9	34.6
133	TEC	1	0	40 mM K+, 5 mM Mg2+	-51 to 51	3	G3/K3	53K	1.67	183	EMD-47850	2,3	27.7	35.1
134	TEC	1	0	40 mM K+, 5 mM Mg2+	-51 to 51	3	G3/K3	53K	1.67	183	EMD-47850	2,4	27.9	34.7
135	TEC	2	0	40 mM K+, 5 mM Mg2+	-51 to 51	3	G3/K3	53K	1.67	183	EMD-47850	2,5	27.7	35.7
136	TEC	1	0	40 mM K+, 5 mM Mg2+	-51 to 51	3	G3/K3	53K	1.67	183	EMD-47850	3,1	26.5	32
137	TEC	1	0	40 mM K+, 5 mM Mg2+	-51 to 51	3	G3/K3	53K	1.67	183	EMD-47850	3,2	28.7	31.4
138	TEC	1	0	40 mM K+, 5 mM Mg2+	-51 to 51	3	G3/K3	53K	1.67	183	EMD-47850	3,3	27.3	33
139	TEC	1	0	40 mM K+, 5 mM Mg2+	-51 to 51	3	G3/K3	53K	1.67	183	EMD-47850	3,4	28.5	34.5
140	TEC	1	0	40 mM K+, 5 mM Mg2+	-51 to 51	3	G3/K3	53K	1.67	183	EMD-47850	3,5	26.9	33.3
141	TEC	1	0	40 mM K+, 5 mM Mg2+	-51 to 51	3	G3/K3	53K	1.67	183	EMD-47850	4,1	26.5	33.8
142	TEC	1	0	40 mM K+, 5 mM Mg2+	-55 to 55	5	G3/K3	53K	1.67	120	EMD-47850	4,2	27.4	35.6
143	TEC	1	0	40 mM K+, 5 mM Mg2+	-51 to 51	3	G3/K3	53K	1.67	183	EMD-47850	4,3	28	37.8
144	TEC	0	0	40 mM K+, 5 mM Mg2+	-51 to 51	3	G3/K3	53K	1.67	183	EMD-47850	4,4	27.9	36.4
145	TEC	2	0	40 mM K+, 5 mM Mg2+	-51 to 51	3	G3/K3	53K	1.67	183	EMD-47850	4,5	26.3	33.3
146	TEC	1	0	40 mM K+, 5 mM Mg2+	-51 to 51	3	G3/K3	53K	1.67	183	EMD-47850	5,1	26.5	34
147	TEC	1	0	40 mM K+, 5 mM Mg2+	-51 to 51	3	G3/K3	53K	1.67	183	EMD-47850	5,2	27.8	35
148	TEC	1	0	40 mM K+, 5 mM Mg2+	-51 to 51	3	G3/K3	53K	1.67	183	EMD-47850	5,3	29.3	33.3
149	sTEC-Cas	3	1	40 mM K+, 5 mM Mg2+	-55 to 55	5	G3/K3	53K	1.67	120	EMD-47851	1,1	26.8	45.5
150	sTEC-Cas	2	1	40 mM K+, 5 mM Mg2+	-55 to 55	5	G3/K3	53K	1.67	120	EMD-47851	1,2	27.8	41.2
151	sTEC-Cas	1	1	40 mM K+, 5 mM Mg2+	-55 to 35	5	G3/K3	53K	1.67	99	EMD-47851	1,3	25.4	45.4
152	sTEC-Cas	1	1	40 mM K+, 5 mM Mg2+	-55 to 35	5	G3/K3	53K	1.67	99	EMD-47851	1,4	26.5	39.8
153	sTEC-Cas	1	1	40 mM K+, 5 mM Mg2+	-55 to 35	5	G3/K3	53K	1.67	99	EMD-47851	1,5	25.7	45.7
154	sTEC-Cas	1	1	40 mM K+, 5 mM Mg2+	-55 to 35	5	G3/K3	53K	1.67	99	EMD-47851	1,6	26.3	43.5
155	sTEC-Cas	3	1	40 mM K+, 5 mM Mg2+	-55 to 55	5	G3/K3	53K	1.67	120	EMD-47851	1,7	26.1	58.8
156	sTEC-Cas	3	2	40 mM K+, 5 mM Mg2+	-55 to 55	5	G3/K3	53K	1.67	120	EMD-47851	2,1	25.8	57.4
157	sTEC-Cas	1	1	40 mM K+, 5 mM Mg2+	-55 to 35	5	G3/K3	53K	1.67	99	EMD-47851	2,2	24	39.7
158	sTEC-Cas	1	1	40 mM K+, 5 mM Mg2+	-55 to 55	5	G3/K3	53K	1.67	120	EMD-47851	2,3	27.4	46.3
159	sTEC-Cas	3	0	40 mM K+, 5 mM Mg2+	-55 to 55	5	G3/K3	53K	1.67	120	EMD-47851	2,4	28	54.3
160	sTEC-Cas	1	1	40 mM K+, 5 mM Mg2+	-55 to 55	5	G3/K3	53K	1.67	120	EMD-47851	2,5	26.7	46.6
161	sTEC-Cas	1	1	40 mM K+, 5 mM Mg2+	-55 to 55	5	G3/K3	53K	1.67	120	EMD-47851	2,6	26.6	40.5
162	sTEC-Cas	0	1	40 mM K+, 5 mM Mg2+	-55 to 55	5	G3/K3	53K	1.67	120	EMD-47851	2,7	26.6	34
163	sTEC-Cas	2	1	40 mM K+, 5 mM Mg2+	-55 to 55	5	G3/K3	53K	1.67	120	EMD-47851	3,1	27.9	48.3
164	sTEC-Cas	1	1	40 mM K+, 5 mM Mg2+	-55 to 55	5	G3/K3	53K	1.67	120	EMD-47851	3,2	26.9	38.4
165	sTEC-Cas	1	1	40 mM K+, 5 mM Mg2+	-55 to 55	5	G3/K3	53K	1.67	120	EMD-47851	3,3	26.5	47.6
166	sTEC-Cas	1	1	40 mM K+, 5 mM Mg2+	-55 to 45	5	G3/K3	53K	1.67	109	EMD-47851	3,4	27.4	34.5
167	sTEC-Cas	1	1	40 mM K+, 5 mM Mg2+	-55 to 55	5	G3/K3	53K	1.67	120	EMD-47851	3,5	25.2	44.5
168	sTEC-Cas	3	1	40 mM K+, 5 mM Mg2+	-55 to 45	5	G3/K3	53K	1.67	109	EMD-47851	3,6	24.9	43.7
169	sTEC-Cas	2	1	40 mM K+, 5 mM Mg2+	-55 to 45	5	G3/K3	53K	1.67	109	EMD-47851	3,7	28.1	43.2
170	sTEC-Cas	1	1	40 mM K+, 5 mM Mg2+	-55 to 40	5	G3/K3	53K	1.67	104	EMD-47851	4,1	26.8	34.6
171	sTEC-Cas	1	1	40 mM K+, 5 mM Mg2+	-55 to 40	5	G3/K3	53K	1.67	104	EMD-47851	4,2	25.8	37.4
172	sTEC-Cas	1	1	40 mM K+, 5 mM Mg2+	-55 to 30	5	G3/K3	53K	1.67	94	EMD-47851	4,3	25.9	38.5
173	sTEC-Cas	3	1	40 mM K+, 5 mM Mg2+	-55 to 45	5	G3/K3	53K	1.67	109	EMD-47851	4,4	26.3	41.2
174	sTEC-Cas	1	1	40 mM K+, 5 mM Mg2+	-55 to 45	5	G3/K3	53K	1.67	109	EMD-47851	4,5	27.2	37.7
175	sTEC-Cas	1	1	40 mM K+, 5 mM Mg2+	-55 to 30	5	G3/K3	53K	1.67	94	EMD-47851	4,6	27.8	44.4
176	sTEC-Cas	1	1	40 mM K+, 5 mM Mg2+	-55 to 45	5	G3/K3	53K	1.67	109	EMD-47851	4,7	171.4	34.9
177	sTEC-Cas	1	1	40 mM K+, 5 mM Mg2+	-55 to 55	5	G3/K3	53K	1.67	120	EMD-47851	5,1	26.7	41
178	sTEC-Cas	1	1	40 mM K+, 5 mM Mg2+	-55 to 55	5	G3/K3	53K	1.67	120	EMD-47851	5,2	26.9	35.7
179	sTEC-Cas	1	1	40 mM K+, 5 mM Mg2+	-55 to 55	5	G3/K3	53K	1.67	120	EMD-47851	5,3	27	35.9
180	sTEC-Cas	2	1	40 mM K+, 5 mM Mg2+	-55 to 35	5	G3/K3	53K	1.67	99	EMD-47851	5,4	28.1	44.6
181	sTEC-Cas	1	1	40 mM K+, 5 mM Mg2+	-55 to 35	5	G3/K3	53K	1.67	99	EMD-47851	5,5	26.3	40.6
182	sTEC-Cas	1	1	40 mM K+, 5 mM Mg2+	-55 to 45	5	G3/K3	53K	1.67	109	EMD-47851	5,6	27.9	43
183	TEC-Cas	5	1	40 mM K+, 5 mM Mg2+	-55 to 55	5	G3/K3	53K	1.67	120	EMD-47853	1,1	27.1	46.6
184	TEC-Cas	1	1	40 mM K+, 5 mM Mg2+	-55 to 55	5	G3/K3	53K	1.67	120	EMD-47853	1,2	28	35.1
185	TEC-Cas	3	1	40 mM K+, 5 mM Mg2+	-55 to 55	5	G3/K3	53K	1.67	120	EMD-47853	1,3	29.1	40.5
186	TEC-Cas	3	1	40 mM K+, 5 mM Mg2+	-55 to 55	5	G3/K3	53K	1.67	120	EMD-47853	1,4	27.6	45.1
187	TEC-Cas	1	1	40 mM K+, 5 mM Mg2+	-55 to 55	5	G3/K3	53K	1.67	120	EMD-47853	1,5	28.1	39.7
188	TEC-Cas	3	1	40 mM K+, 5 mM Mg2+	-55 to 55	5	G3/K3	53K	1.67	120	EMD-47853	1,6	27.3	41.3
189	TEC-Cas	4	1	40 mM K+, 5 mM Mg2+	-55 to 55	5	G3/K3	53K	1.67	120	EMD-47853	1,7	27.2	37.4
190	TEC-Cas	1	1	40 mM K+, 5 mM Mg2+	-55 to 55	5	G3/K3	53K	1.67	120	EMD-47853	1,8	28	39.6
191	TEC-Cas	1	1	40 mM K+, 5 mM Mg2+	-55 to 55	5	G3/K3	53K	1.67	120	EMD-47853	1,9	27.4	41.1
192	TEC-Cas	1	1	40 mM K+, 5 mM Mg2+	-50 to 40	5	G3/K3	53K	1.67	99	EMD-47853	2,1	28.2	37.8
193	TEC-Cas	1	0	40 mM K+, 5 mM Mg2+	-50 to 40	5	G3/K3	53K	1.67	99	EMD-47853	2,2	27.6	38
194	TEC-Cas	1	1	40 mM K+, 5 mM Mg2+	-50 to 40	5	G3/K3	53K	1.67	99	EMD-47853	2,3	27.1	41
195	TEC-Cas	4	1	40 mM K+, 5 mM Mg2+	-50 to 40	5	G3/K3	53K	1.67	99	EMD-47853	2,4	27.5	44.8
196	TEC-Cas	1	1	40 mM K+, 5 mM Mg2+	-50 to 40	5	G3/K3	53K	1.67	99	EMD-47853	2,5	26.9	43.7
197	TEC-Cas	2	1	40 mM K+, 5 mM Mg2+	-50 to 40	5	G3/K3	53K	1.67	99	EMD-47853	2,6	26.3	39.8
198	TEC-Cas	2	1	40 mM K+, 5 mM Mg2+	-50 to 40	5	G3/K3	53K	1.67	99	EMD-47853	2,7	27	41.8
199	TEC-Cas	3	1	40 mM K+, 5 mM Mg2+	-50 to 40	5	G3/K3	53K	1.67	99	EMD-47853	2,8	28.6	49.2
200	TEC-Cas	1	1	40 mM K+, 5 mM Mg2+	-55 to 55	5	G3/K3	53K	1.67	120	EMD-47853	2,9	27.2	40.3
201	TEC-Cas	0	1	40 mM K+, 5 mM Mg2+	-50 to 40	5	G3/K3	53K	1.67	99	EMD-47853	3,1	29.3	40.4
202	TEC-Cas	3	1	40 mM K+, 5 mM Mg2+	-50 to 40	5	G3/K3	53K	1.67	99	EMD-47853	3,2	26.5	44.8
203	TEC-Cas	4	1	40 mM K+, 5 mM Mg2+	-55 to 55	5	G3/K3	53K	1.67	120	EMD-47853	3,3	27.4	47.7
204	TEC-Cas	3	1	40 mM K+, 5 mM Mg2+	-55 to 55	5	G3/K3	53K	1.67	120	EMD-47853	3,4	27.8	43.1
205	TEC-Cas	1	1	40 mM K+, 5 mM Mg2+	-55 to 55	5	G3/K3	53K	1.67	120	EMD-47853	3,5	26.1	33.7
206	TEC-Cas	3	1	40 mM K+, 5 mM Mg2+	-55 to 55	5	G3/K3	53K	1.67	120	EMD-47853	3,6	27.3	42.1
207	TEC-Cas	1	1	40 mM K+, 5 mM Mg2+	-55 to 50	5	G3/K3	53K	1.67	115	EMD-47853	3,7	28	37.2
208	TEC-Cas	1	1	40 mM K+, 5 mM Mg2+	-55 to 50	5	G3/K3	53K	1.67	115	EMD-47853	3,8	29.3	43.1
209	TEC-Cas	1	1	40 mM K+, 5 mM Mg2+	-55 to 55	5	G3/K3	53K	1.67	120	EMD-47853	3,9	27.8	47.5
210	TEC-Cas	2	0	40 mM K+, 5 mM Mg2+	-55 to 55	5	G3/K3	53K	1.67	120	EMD-47853	4,1	27.1	34.9
211	TEC-Cas	1	1	40 mM K+, 5 mM Mg2+	-55 to 55	5	G3/K3	53K	1.67	120	EMD-47853	4,2	26.7	39.2
212	TEC-Cas	2	1	40 mM K+, 5 mM Mg2+	-55 to 55	5	G3/K3	53K	1.67	120	EMD-47853	4,3	27.3	45
213	TEC-Cas	3	1	40 mM K+, 5 mM Mg2+	-55 to 55	5	G3/K3	53K	1.67	120	EMD-47853	4,4	28.2	50.9
214	TEC-Cas	1	1	40 mM K+, 5 mM Mg2+	-55 to 55	5	G3/K3	53K	1.67	120	EMD-47853	4,5	26.7	37.1
215	TEC-Cas	2	1	40 mM K+, 5 mM Mg2+	-55 to 55	5	G3/K3	53K	1.67	120	EMD-47853	4,6	28.7	36.8
216	TEC-Cas	3	1	40 mM K+, 5 mM Mg2+	-55 to 55	5	G3/K3	53K	1.67	120	EMD-47853	4,7	29	48.7
217	TEC-Cas	2	2	40 mM K+, 5 mM Mg2+	-55 to 55	5	G3/K3	53K	1.67	120	EMD-47853	4,8	27.3	39.8
218	TEC-Cas	1	1	40 mM K+, 5 mM Mg2+	-55 to 55	5	G3/K3	53K	1.67	120	EMD-47853	4,9	24.4	39.8
219	TEC-Cas	3	1	40 mM K+, 5 mM Mg2+	-55 to 55	5	G3/K3	53K	1.67	120	EMD-47853	5,1	29.2	48.6
220	TEC-Cas	2	1	40 mM K+, 5 mM Mg2+	-55 to 55	5	G3/K3	53K	1.67	120	EMD-47853	5,2	27.6	43.6
221	TEC-Cas	1	1	40 mM K+, 5 mM Mg2+	-55 to 55	5	G3/K3	53K	1.67	120	EMD-47853	5,3	27.7	41.2
222	TEC-Cas	1	1	40 mM K+, 5 mM Mg2+	-55 to 55	5	G3/K3	53K	1.67	120	EMD-47853	5,4	27.6	49.9
223	TEC-Cas	2	1	40 mM K+, 5 mM Mg2+	-55 to 55	5	G3/K3	53K	1.67	120	EMD-47853	5,5	27.6	35.9
224	TEC-Cas	2	1	40 mM K+, 5 mM Mg2+	-55 to 55	5	G3/K3	53K	1.67	120	EMD-47853	5,6	27.7	46.3
225	TEC-Cas	3	1	40 mM K+, 5 mM Mg2+	-55 to 55	5	G3/K3	53K	1.67	120	EMD-47853	5,7	28.2	47.4
226	TEC-Cas	3	1	40 mM K+, 5 mM Mg2+	-55 to 55	5	G3/K3	53K	1.67	120	EMD-47853	5,8	26.8	91.1
227	TEC-TopI	1	0	40 mM K+, 5 mM Mg2+	-55 to 55	5	G3/K3	53K	1.67	120	EMD-47855	1,1	29.9	36.6
228	TEC-TopI	1	0	40 mM K+, 5 mM Mg2+	-55 to 55	5	G3/K3	53K	1.67	120	EMD-47855	1,2	30	35.7
229	TEC-TopI	1	0	40 mM K+, 5 mM Mg2+	-55 to 55	5	G3/K3	53K	1.67	120	EMD-47855	1,3	31.9	34.5
230	TEC-TopI	1	0	40 mM K+, 5 mM Mg2+	-55 to 55	5	G3/K3	53K	1.67	120	EMD-47855	1,4	31.3	35.3
231	TEC-TopI	2	0	40 mM K+, 5 mM Mg2+	-55 to 55	5	G3/K3	53K	1.67	120	EMD-47855	1,5	29.7	603.5
232	TEC-TopI	1	0	40 mM K+, 5 mM Mg2+	-55 to 55	5	G3/K3	53K	1.67	120	EMD-47855	1,6	31	34
233	TEC-TopI	1	0	40 mM K+, 5 mM Mg2+	-55 to 55	5	G3/K3	53K	1.67	120	EMD-47855	1,7	31	38.2
234	TEC-TopI	1	0	40 mM K+, 5 mM Mg2+	-55 to 55	5	G3/K3	53K	1.67	120	EMD-47855	1,8	32.3	39.4
235	TEC-TopI	1	0	40 mM K+, 5 mM Mg2+	-55 to 55	5	G3/K3	53K	1.67	120	EMD-47855	2,1	31.5	34.2
236	TEC-TopI	1	0	40 mM K+, 5 mM Mg2+	-55 to 55	5	G3/K3	53K	1.67	120	EMD-47855	2,2	33	33.7
237	TEC-TopI	1	0	40 mM K+, 5 mM Mg2+	-55 to 55	5	G3/K3	53K	1.67	120	EMD-47855	2,3	30.8	33.6
238	TEC-TopI	1	0	40 mM K+, 5 mM Mg2+	-55 to 55	5	G3/K3	53K	1.67	120	EMD-47855	2,4	32.5	33.3
239	TEC-TopI	1	0	40 mM K+, 5 mM Mg2+	-55 to 55	5	G3/K3	53K	1.67	120	EMD-47855	2,5	31.8	36
240	TEC-TopI	1	0	40 mM K+, 5 mM Mg2+	-55 to 55	5	G3/K3	53K	1.67	120	EMD-47855	2,6	33.2	32.9
241	TEC-TopI	1	0	40 mM K+, 5 mM Mg2+	-55 to 55	5	G3/K3	53K	1.67	120	EMD-47855	2,7	31.4	39.4
242	TEC-TopI	0	0	40 mM K+, 5 mM Mg2+	-55 to 55	5	G3/K3	53K	1.67	120	EMD-47855	2,8	28.2	32.3
243	TEC-TopI	1	0	40 mM K+, 5 mM Mg2+	-55 to 55	5	G3/K3	53K	1.67	120	EMD-47855	3,1	33.2	34.8
244	TEC-TopI	2	0	40 mM K+, 5 mM Mg2+	-55 to 55	5	G3/K3	53K	1.67	120	EMD-47855	3,2	31.5	37
245	TEC-TopI	1	0	40 mM K+, 5 mM Mg2+	-55 to 55	5	G3/K3	53K	1.67	120	EMD-47855	3,3	29.1	41.8
246	TEC-TopI	1	0	40 mM K+, 5 mM Mg2+	-55 to 55	5	G3/K3	53K	1.67	120	EMD-47855	3,4	28.1	32.9
247	TEC-TopI	0	0	40 mM K+, 5 mM Mg2+	-55 to 55	5	G3/K3	53K	1.67	120	EMD-47855	3,5	32.7	32.9
248	TEC-TopI	1	0	40 mM K+, 5 mM Mg2+	-55 to 55	5	G3/K3	53K	1.67	120	EMD-47855	3,6	27.5	35.6
249	TEC-TopI	1	0	40 mM K+, 5 mM Mg2+	-55 to 55	5	G3/K3	53K	1.67	120	EMD-47855	3,7	29.1	37.4
250	TEC-TopI	1	0	40 mM K+, 5 mM Mg2+	-55 to 55	5	G3/K3	53K	1.67	120	EMD-47855	3,8	28.2	39.3
251	TEC-TopI	1	0	40 mM K+, 5 mM Mg2+	-55 to 55	5	G3/K3	53K	1.67	120	EMD-47855	4,1	28	38.6
252	TEC-TopI	1	0	40 mM K+, 5 mM Mg2+	-55 to 55	5	G3/K3	53K	1.67	120	EMD-47855	4,2	29.4	38.8
253	TEC-TopI	1	0	40 mM K+, 5 mM Mg2+	-55 to 55	5	G3/K3	53K	1.67	120	EMD-47855	4,3	28.8	41
254	TEC-TopI	1	0	40 mM K+, 5 mM Mg2+	-55 to 55	5	G3/K3	53K	1.67	120	EMD-47855	4,4	30.7	35.4
255	TEC-TopI	1	0	40 mM K+, 5 mM Mg2+	-55 to 55	5	G3/K3	53K	1.67	120	EMD-47855	4,5	28.1	43.8
256	TEC-TopI	1	0	40 mM K+, 5 mM Mg2+	-55 to 55	5	G3/K3	53K	1.67	120	EMD-47855	4,6	30.6	39.3
257	TEC-TopI	1	0	40 mM K+, 5 mM Mg2+	-55 to 55	5	G3/K3	53K	1.67	120	EMD-47855	4,7	28.4	37.2
258	TEC-TopI	1	0	40 mM K+, 5 mM Mg2+	-55 to 55	5	G3/K3	53K	1.67	120	EMD-47855	4,8	29.2	38.7
259	TEC-TopI	2	0	40 mM K+, 5 mM Mg2+	-55 to 55	5	G3/K3	53K	1.67	120	EMD-47855	5,1	29.4	46.8
260	TEC-TopI	1	0	40 mM K+, 5 mM Mg2+	-55 to 55	5	G3/K3	53K	1.67	120	EMD-47855	5,2	30.9	34.1
261	TEC-TopI	1	0	40 mM K+, 5 mM Mg2+	-55 to 55	5	G3/K3	53K	1.67	120	EMD-47855	5,3	28.4	30.4
262	TEC-TopI	1	0	40 mM K+, 5 mM Mg2+	-55 to 55	5	G3/K3	53K	1.67	120	EMD-47855	5,4	30.2	33.7
263	TEC-TopI	1	0	40 mM K+, 5 mM Mg2+	-55 to 55	5	G3/K3	53K	1.67	120	EMD-47855	5,5	29.3	39.4
264	TEC-TopI	0	0	40 mM K+, 5 mM Mg2+	-55 to 55	5	G3/K3	53K	1.67	120	EMD-47855	5,6	32.1	35.6
265	Opp.-TEC	1	0	40 mM K+, 5 mM Mg2+	-51 to 51	3	G3/K3	53K	1.67	183	EMD-71622	1,1	27.2	38
266	Opp.-TEC	1	0	40 mM K+, 5 mM Mg2+	-51 to 51	3	G3/K3	53K	1.67	183	EMD-71622	1,2	25.8	39.3
267	Opp.-TEC	1	0	40 mM K+, 5 mM Mg2+	-51 to 51	3	G3/K3	53K	1.67	183	EMD-71622	1,3	25.5	38
268	Opp.-TEC	1	0	40 mM K+, 5 mM Mg2+	-51 to 51	3	G3/K3	53K	1.67	183	EMD-71622	1,4	26.7	44.3
269	Opp.-TEC	1	0	40 mM K+, 5 mM Mg2+	-51 to 51	3	G3/K3	53K	1.67	183	EMD-71622	1,5	25.4	43.9
270	Opp.-TEC	1	0	40 mM K+, 5 mM Mg2+	-51 to 51	3	G3/K3	53K	1.67	183	EMD-71622	1,6	27.1	37
271	Opp.-TEC	1	0	40 mM K+, 5 mM Mg2+	-51 to 51	3	G3/K3	53K	1.67	183	EMD-71622	1,7	26.8	38.6
272	Opp.-TEC	1	0	40 mM K+, 5 mM Mg2+	-51 to 51	3	G3/K3	53K	1.67	183	EMD-71622	1,8	26.6	36.7
273	Opp.-TEC	1	0	40 mM K+, 5 mM Mg2+	-51 to 51	3	G3/K3	53K	1.67	183	EMD-71622	2,1	26.6	38.1
274	Opp.-TEC	1	0	40 mM K+, 5 mM Mg2+	-51 to 51	3	G3/K3	53K	1.67	183	EMD-71622	2,2	29.2	39.7
275	Opp.-TEC	1	0	40 mM K+, 5 mM Mg2+	-51 to 51	3	G3/K3	53K	1.67	183	EMD-71622	2,3	26.3	34.9
276	Opp.-TEC	1	0	40 mM K+, 5 mM Mg2+	-51 to 51	3	G3/K3	53K	1.67	183	EMD-71622	2,4	24.1	35
277	Opp.-TEC	2	0	40 mM K+, 5 mM Mg2+	-51 to 51	3	G3/K3	53K	1.67	183	EMD-71622	2,5	25.5	37.6
278	Opp.-TEC	2	0	40 mM K+, 5 mM Mg2+	-51 to 51	3	G3/K3	53K	1.67	183	EMD-71622	2,6	24.2	37.1
279	Opp.-TEC	2	0	40 mM K+, 5 mM Mg2+	-51 to 51	3	G3/K3	53K	1.67	183	EMD-71622	2,7	27.3	38.9
280	Opp.-TEC	2	0	40 mM K+, 5 mM Mg2+	-51 to 51	3	G3/K3	53K	1.67	183	EMD-71622	2,8	26.8	38.7
281	Opp.-TEC	2	0	40 mM K+, 5 mM Mg2+	-51 to 51	3	G3/K3	53K	1.67	183	EMD-71622	3,1	29.2	35.6
282	Opp.-TEC	2	0	40 mM K+, 5 mM Mg2+	-51 to 51	3	G3/K3	53K	1.67	183	EMD-71622	3,2	29.4	40.9
283	Opp.-TEC	2	0	40 mM K+, 5 mM Mg2+	-51 to 51	3	G3/K3	53K	1.67	183	EMD-71622	3,3	26.7	42.7
284	Opp.-TEC	3	0	40 mM K+, 5 mM Mg2+	-51 to 51	3	G3/K3	53K	1.67	183	EMD-71622	3,4	26.8	36.7
285	Opp.-TEC	3	0	40 mM K+, 5 mM Mg2+	-51 to 51	3	G3/K3	53K	1.67	183	EMD-71622	3,5	26.6	37.8
286	Opp.-TEC	2	0	40 mM K+, 5 mM Mg2+	-51 to 51	3	G3/K3	53K	1.67	183	EMD-71622	3,6	26.6	46.7
287	Opp.-TEC	2	0	40 mM K+, 5 mM Mg2+	-51 to 51	3	G3/K3	53K	1.67	183	EMD-71622	3,7	26.7	34.5
288	Opp.-TEC	2	0	40 mM K+, 5 mM Mg2+	-51 to 51	3	G3/K3	53K	1.67	183	EMD-71622	3,8	25.7	36.2
289	Opp.-TEC	2	0	40 mM K+, 5 mM Mg2+	-51 to 51	3	G3/K3	53K	1.67	183	EMD-71622	4,1	26.7	44.6
290	Opp.-TEC	4	0	40 mM K+, 5 mM Mg2+	-51 to 51	3	G3/K3	53K	1.67	183	EMD-71622	4,2	25.8	40.3
291	Opp.-TEC	4	0	40 mM K+, 5 mM Mg2+	-51 to 51	3	G3/K3	53K	1.67	183	EMD-71622	4,3	26.9	40.1
292	Opp.-TEC	3	0	40 mM K+, 5 mM Mg2+	-51 to 51	3	G3/K3	53K	1.67	183	EMD-71622	4,4	26.9	38
293	Opp.-TEC	4	0	40 mM K+, 5 mM Mg2+	-51 to 51	3	G3/K3	53K	1.67	183	EMD-71622	4,5	27.1	38.3
294	Opp.-TEC	3	0	40 mM K+, 5 mM Mg2+	-51 to 51	3	G3/K3	53K	1.67	183	EMD-71622	4,6	28.6	42.3
295	Opp.-TEC	3	0	40 mM K+, 5 mM Mg2+	-51 to 51	3	G3/K3	53K	1.67	183	EMD-71622	4,7	26.4	37.8
296	Opp.-TEC	3	0	40 mM K+, 5 mM Mg2+	-51 to 51	3	G3/K3	53K	1.67	183	EMD-71622	4,8	26.7	39.5
297	Opp.-TEC	3	0	40 mM K+, 5 mM Mg2+	-51 to 51	3	G3/K3	53K	1.67	183	EMD-71622	5,1	26.6	35.5
298	Opp.-TEC	3	0	40 mM K+, 5 mM Mg2+	-51 to 51	3	G3/K3	53K	1.67	183	EMD-71622	5,2	26.7	35.6
299	Opp.-TEC	4	0	40 mM K+, 5 mM Mg2+	-51 to 51	3	G3/K3	53K	1.67	183	EMD-71622	5,3	26.6	40.3
300	Opp.-TEC	4	0	40 mM K+, 5 mM Mg2+	-51 to 51	3	G3/K3	53K	1.67	183	EMD-71622	5,4	25.6	39.2
301	Opp.-TEC	7	0	40 mM K+, 5 mM Mg2+	-51 to 51	3	G3/K3	53K	1.67	183	EMD-71622	5,5	26.8	39.2
302	Tan.-TEC	1	0	40 mM K+, 5 mM Mg2+	-51 to 51	3	G3/K3	53K	1.67	183	EMD-71618	1,1	26.7	38.2
303	Tan.-TEC	1	0	40 mM K+, 5 mM Mg2+	-51 to 51	3	G3/K3	53K	1.67	183	EMD-71618	1,2	25.4	35.7
304	Tan.-TEC	1	0	40 mM K+, 5 mM Mg2+	-51 to 51	3	G3/K3	53K	1.67	183	EMD-71618	1,3	26.9	41.4
305	Tan.-TEC	2	0	40 mM K+, 5 mM Mg2+	-51 to 51	3	G3/K3	53K	1.67	183	EMD-71618	1,4	26.8	37
306	Tan.-TEC	2	0	40 mM K+, 5 mM Mg2+	-51 to 51	3	G3/K3	53K	1.67	183	EMD-71618	1,5	29.1	40.7
307	Tan.-TEC	2	0	40 mM K+, 5 mM Mg2+	-51 to 51	3	G3/K3	53K	1.67	183	EMD-71618	1,6	25	38.3
308	Tan.-TEC	2	0	40 mM K+, 5 mM Mg2+	-51 to 51	3	G3/K3	53K	1.67	183	EMD-71618	2,1	26.4	38.6
309	Tan.-TEC	3	0	40 mM K+, 5 mM Mg2+	-51 to 51	3	G3/K3	53K	1.67	183	EMD-71618	2,2	25.7	39.2
310	Tan.-TEC	5	0	40 mM K+, 5 mM Mg2+	-51 to 51	3	G3/K3	53K	1.67	183	EMD-71618	2,3	25.7	42.6
311	Tan.-TEC	4	0	40 mM K+, 5 mM Mg2+	-51 to 51	3	G3/K3	53K	1.67	183	EMD-71618	2,4	28.6	40.7
312	Tan.-TEC	3	0	40 mM K+, 5 mM Mg2+	-51 to 51	3	G3/K3	53K	1.67	183	EMD-71618	2,5	26.6	36.4
313	Tan.-TEC	3	0	40 mM K+, 5 mM Mg2+	-51 to 51	3	G3/K3	53K	1.67	183	EMD-71618	2,6	26.8	42.4
314	Tan.-TEC	7	0	40 mM K+, 5 mM Mg2+	-51 to 51	3	G3/K3	53K	1.67	183	EMD-71618	3,1	28.5	41.7
315	Tan.-TEC	5	0	40 mM K+, 5 mM Mg2+	-51 to 51	3	G3/K3	53K	1.67	183	EMD-71618	3,2	26.1	42.3
316	Tan.-TEC	6	0	40 mM K+, 5 mM Mg2+	-51 to 51	3	G3/K3	53K	1.67	183	EMD-71618	3,3	28.5	37.6
317	Tan.-TEC	6	0	40 mM K+, 5 mM Mg2+	-51 to 51	3	G3/K3	53K	1.67	183	EMD-71618	3,4	25.3	41.9
318	Tan.-TEC	5	0	40 mM K+, 5 mM Mg2+	-51 to 51	3	G3/K3	53K	1.67	183	EMD-71618	3,5	28.7	39.9
319	Tan.-TEC	3	0	40 mM K+, 5 mM Mg2+	-51 to 51	3	G3/K3	53K	1.67	183	EMD-71618	3,6	27.9	31.4
320	Tan.-TEC	5	0	40 mM K+, 5 mM Mg2+	-51 to 51	3	G3/K3	53K	1.67	183	EMD-71618	4,1	26.7	36.6
321	Tan.-TEC	4	0	40 mM K+, 5 mM Mg2+	-51 to 51	3	G3/K3	53K	1.67	183	EMD-71618	4,2	26.6	42.1
322	Tan.-TEC	4	0	40 mM K+, 5 mM Mg2+	-51 to 51	3	G3/K3	53K	1.67	183	EMD-71618	4,3	26.7	34.9
323	Tan.-TEC	7	0	40 mM K+, 5 mM Mg2+	-51 to 51	3	G3/K3	53K	1.67	183	EMD-71618	4,4	25.9	40.5
324	Tan.-TEC	7	0	40 mM K+, 5 mM Mg2+	-51 to 51	3	G3/K3	53K	1.67	183	EMD-71618	4,5	28.3	41.4
325	Tan.-TEC	5	0	40 mM K+, 5 mM Mg2+	-51 to 51	3	G3/K3	53K	1.67	183	EMD-71618	4,6	26.6	42.7
326	Tan.-TEC	3	0	40 mM K+, 5 mM Mg2+	-51 to 51	3	G3/K3	53K	1.67	183	EMD-71618	5,1	26.9	37.6
327	Tan.-TEC	4	0	40 mM K+, 5 mM Mg2+	-51 to 51	3	G3/K3	53K	1.67	183	EMD-71618	5,2	24.4	42.9
328	Tan.-TEC	9	0	40 mM K+, 5 mM Mg2+	-51 to 51	3	G3/K3	53K	1.67	183	EMD-71618	5,3	26.5	42.9
329	Tan.-TEC	5	0	40 mM K+, 5 mM Mg2+	-51 to 51	3	G3/K3	53K	1.67	183	EMD-71618	5,4	26.7	38.1
330	Tan.-TEC	5	0	40 mM K+, 5 mM Mg2+	-51 to 51	3	G3/K3	53K	1.67	183	EMD-71618	5,5	28.7	38
331	Tan.-TEC	4	0	40 mM K+, 5 mM Mg2+	-51 to 51	3	G3/K3	53K	1.67	183	EMD-71618	5,6	29.2	42.1
